# Supplementary material for: Exosomal circEZH2_005, an intestinal injury biomarker, alleviates intestinal ischemia/reperfusion injury by mediating Gprc5a signaling
Source: Nat Commun. 2023 Sep 6;14:5437. doi: 10.1038/s41467-023-41147-3 (PMC10482849; doi:10.1038/s41467-023-41147-3)
Supplement: Supplementary file 4 — Source Data [file 41467_2023_41147_MOESM4_ESM.xlsx]

## Sheet: Fig 1
	Fig 1g			Fig 1h
	Chiu's score	circ-EZH2_005		IFABP	circ-EZH2_005
	0	0.314828		109	0.314828
	0	1.87651		212.56	0.821508
	0	1.023		153.56	1.87651
	1	0.821508		89.23	0.973823
	1	0.973823		30.12	1.01334
	1	1.01334		300	0.187131
	1	0.276788		375	0.434711
	1	0.346		225	0.505525
	1	0.345		456	0.192911
	1	0.493335		134	0.276788
	1	0.938187		1189	0.00327669
	1	0.402979		899	0.210345
	1	0.378964		457	0.0880148
	2	0.187131		562	0.0824645
	2	0.192911		1120	0.0671215
	2	0.103		550	0.0666437
	2	0.186876		834	0.642609
	2	0.59675		146	0.186876
	2	0.426906		530	0.59675
	2	0.456		546	0.300546
	2	0.748692		400	0.426906
	2	0.456		437	0.83361
	2	0.440459		478	0.493335
	2	0.34		215	0.938187
	3	0.434711		415	0.402979
	3	0.505525		400	0.353866
	3	0.00327669		374	0.948261
	3	0.210345		259	0.748692
	3	0.0880148		589	0.345681
	3	0.0666437		423	0.281141
	3	0.642609		750	0.177248
	3	0.300546		489	0.275789
	3	0.83361		1209	0.493965
	3	0.353866		709	0.36497
	3	0.948261		1302.98	0.247025
	3	0.345681		907	0.0870401
	3	0.281141		1268	0.283263
	3	0.36497		1756	0.173166
	3	0.2		890	0.119804
	3	0.0417032		1564	0.0652246
	3	0.682925		504	0.0417032
	3	0.226026		443	0.682925
	4	0.0824645		889	0.378964
	4	0.177248		756	0.440459
	4	0.275789		564	0.226026
	4	0.493965
	4	0.247025
	4	0.173166
	4	0.119804
	4	0.0652246
	5	0.0671215
	5	0.0870401
	5	0.283263
	5	0.2

## Sheet: Fig 2
	Fig 2a						Fig 2b
	circ-EZH2_005						IFABP
	pre-op	end-op	6h-after-op	12h-after-op	24h-after-op		pre-op	end-op	6h-after-op	12h-after-op	24h-after-op
	-0.278154	-0.301275	-4.85273	-3.90859	-0.452869		0.387	0.602	1.349	0.843	0.376
	0.037302	-2.51342	-4.92767	-4.06961	-4.49437		0.296	1.003	0.292	0.175	0.742
	-0.544369	0.154739	-2.7183	-2.03769	-0.941267		0.35	0.754	1.037	0.444	0.381
	1.03826	-0.373571	-4.3183	-1.0692	-1.06924		0.135	0.136	0.163	0.168	0.248
	-3.94342	-3.22132	-6.11303	-6.12925	-3.90194		0.485	0.351	0.634	1.437	0.524
	1.17344	-1.49768	-1.90784	-1.37755	-0.570885		0.904	0.8735	3.509	1.799	3.308
	-4.02296	-6.51769	-6.71481	-8.10837	-8.38706		1.496	3.523	0.884	0.7745	0.831
	0.437273	-1.38246	-2.22105	-5.01735	-5.35667		0.144	0.153	0.132	0.114	0.125
	0.756325	0.384296	-1.54385	-0.785955	0.200399		0.402	0.689	1.916	0.378	0.418
	1.3162	-6.07661	-1.23046	-1.01198	-0.373341		1.945	3.185	1.582	2.637	1.883
	-1.20163	0.191013	-0.89224	-1.28715	-1.61497		1.895	3.623	2.274	3.049	1.29
	-4.31939	-6.16791	-8.52866	-8.32893	-4.12661		0.305	0.581	0.325	0.52	0.549
	-5.61284	-3.27636	-4.77543	-5.99407	-4.32121		0.889	0.9045	0.8725	0.904	0.652
	-2.98972	-2.33614	-4.35459	-2.97345	-4.39368		0.381	0.59	0.454	0.628	0.195
	0.305761	-1.43469	-3.09308	-3.49593	-3.11186		0.709	0.42	0.427	0.412	0.508
	-4.87079	-4.1373	-6.96776				0.204	0.705	0.491	0.174	0.154
	0.74448	-1.18319	-1.50745	-1.30704	-0.468395		0.511	0.924	1.843	0.647	0.317
	0.226921	-1.51054	-1.63655	0.0552788	-1.21178		0.64925	0.90725	0.8835	0.4225	0.61925
	-2.74285	-3.32814	-4.89147	-2.33958	-4.6959		1.579	1.597	2.197	1.034	1.497
	-3.67551	-5.98862	-5.60809	-6.91172	-7.64062		0.161	0.237	0.413	0.445	0.378
	-3.88347	-3.77053	-5.50786	-2.88279	-2.74438		0.61525	0.855	0.904	0.8495	0.75725
	-4.89579	-2.5413	-1.81314	-1.45286	-1.91352		0.53375	0.9435	0.90975	0.85675	0.83825
	-3.28878	-1.10301	-7.80383	-4.2962	-3.37348		0.954	1.861	2.096	3.217	2.749
	1.26348	-1.36365	-0.458408	0.155779	-0.971088		0.267	0.456	0.975	0.861	0.347
	-0.450884	-2.46519	-3.19242	-2.67888			0.142	1.865	1.934	0.317	0.219
	-2.61175	-3.5308	-3.45042	-2.68564			0.333	0.697	0.524	0.26	0.24
	-0.382193	-2.37427	-2.25157	-1.95094	-1.14774		0.91	2.674	3.672	3.574	2.332
	-5.3195	-5.27768	-3.13306	-3.66788			0.578	1.268	1.679	0.348	0.427
	-2.46456	-3.55748	-1.97528	-3.23767			0.374	1.4258	2.346	1.751	0.634
	-3.55127	-6.48999	-4.3593	-4.2046	-2.5678		0.5765	0.95875	0.6785	0.34	0.8365
	-3.4897	-8.77202	-6.10828	-7.87907	-7.10238		1.267	3.268	3.954	0.314	0.347
	-1.61768	-3.38143	-5.12969	-7.09425	-4.30375		0.975	2.034	2.316	1.487	0.647
	0.484158	-2.06971	-0.820171	-0.295359	1.19251		0.9115	0.86275	0.57075	0.55375	0.526
	-0.00225639	-0.120291	-0.618811	-2.4006	-0.98		0.97	1.44	1.616	1.63	0.757
	0.360279	-2.25375	-3.85382	-3.83976	-3.76587		0.253	0.702	1.067	1.446	0.528
	-1.28727	-3.97148	-3.29375	-4.86286	-4.79817		1.737	3.536	2.556	3.521	1.679
	-0.380737	-1.92802	-2.75715	-1.25405	-5.61739		0.84725	0.90175	0.87025	0.35875	0.355
	-2.67475	-5.91374	-3.86318	-6.17935	-5.13699		0.727	0.8545	0.934	1.048	1.617
	-0.458263	1.69883	-4.07826	-0.946825	-1.19725		1.056	3.141	3.308	2.619	1.036
	Fig 2c						Fig 2e			Fig 2f
	D-lactate						AGI＜2	AGI≥2		D-lactate	circ-EZH2_005
	pre-op	end-op	6h-after-op	12h-after-op	24h-after-op		1.92421	-0.0231209		0.867	1.92421
	0.322	0.882	0.64	0.624	0.644		0.295572	-2.55072		0.331	0.295572
	0.253	0.737	0.617	0.515	1.479		1.55731	0.699108		-0.035	1.55731
	0.457	0.498	0.954	1.406	0.505		-2.04581	-1.41183		0.202	-2.04581
	0.462	0.465	0.869	0.743	0.585		5.88298	0.722105		0.811	5.88298
	0.435	0.458	0.878	0.851	0.709		-1.59213	-2.67112		-0.069	-1.59213
	0.5	0.323	0.598	0.62	0.602		-0.736052	-2.49472		0.008	-0.736052
	0.516	0.549	1.572	1.553	0.915		1.52839	-1.81973		0.063	1.52839
	0.761	0.726	1.671	1.734	1.768		0.371254	-0.372028		0.59	0.371254
	0.422	0.478	0.74	0.811	0.703		-1.63534	-7.39281		0.054	-1.63534
	0.429	0.432	0.8	0.771	0.818		0.864382	1.39265		0.032	0.864382
	0.297	0.577	1.088	1.399	0.9			-1.84852		0.302	-0.0231209
	0.289	0.352	0.396	0.884	0.357			2.33647		0.262	-2.55072
	0.358	0.537	0.707	1.145	0.894			0.653574		0.342	0.699108
	0.401	0.403	0.422	0.813	0.448			-1.74045		0.281	-1.41183
	0.222	1.046	1.267	1.676	1.118			0.733483		0.416	0.722105
	0.366	0.597	0.608	0.858	0.901			-1.92767		0.12	-2.67112
	0.516	0.745	0.751	0.715	0.534			-1.73746		1.037	-2.49472
	0.411	0.468	0.672	0.583	1.498			-0.585297		0.973	-1.81973
	0.546	0.714	0.909	0.618	0.59			-2.3131		0.389	-0.372028
	0.35	0.444	0.513	0.508	0.567			0.112944		0.949	-7.39281
	0.275	0.576	0.753	0.882	1.063			2.35448		-0.001	1.39265
	0.262	0.473	0.585	0.575	0.626			2.18577		0.595	-1.84852
	0.374	0.429	0.579	0.756	0.427			-2.62713		0.04	2.33647
	0.421	0.527	0.597	0.728	0.347			-2.01431		0.412	0.653574
	0.473	0.561	0.569	0.803	0.83			-0.919054		1.454	-1.74045
	0.325	0.512	0.601	0.614	0.734			-1.99208		0.492	0.733483
	0.487	0.612	1.567	0.754	1.838			0.0418148		0.199	-1.92767
	0.512	0.534	0.627	0.927	0.527			-1.09291		0.172	-1.73746
	0.434	0.484	0.764	0.854	0.419			-2.93872		0.072	-0.585297
	0.279	0.304	0.297	0.319	0.234			-5.28232		0.158	-2.3131
	0.385	0.327	0.317	0.384	0.579			-1.76375		0.316	0.112944
	0.321	0.287	0.372	0.319	0.428			-2.55387		0.313	2.35448
	0.239	0.417	0.484	0.634	0.368			-0.118034		-0.002	2.18577
	0.394	0.642	0.597	1.047	0.879			-2.61402		0.307	-2.62713
	0.345	0.391	0.633	0.907	0.691			-2.68421		0.33	-2.01431
	0.488	1.673	0.824	0.751	0.939			-1.54728		0.289	-0.919054
	0.36	0.544	0.885	0.893	0.799			-3.23899		0.267	-1.99208
	0.308	0.398	0.468	0.624	0.451			2.15709		0.415	0.0418148
	0.296	0.314	0.429	0.571	0.224					0.42	-1.09291
										0.787	-2.93872
	Fig 2g			Fig h						1.102	-5.28232
	IFABP	circ-EZH2_005		AGI	circ-EZH2_005					0.382	-1.76375
	-0.026	1.92421		1	1.92421					0.395	-2.55387
	0.215	-0.0231209		1	0.295572					0.653	-0.118034
	0.045	0.295572		1	1.55731					0.562	-2.61402
	0.707	-2.55072		1	-2.04581					0.263	-2.68421
	0.404	0.699108		1	5.88298					0.533	-1.54728
	0.001	-1.41183		1	-1.59213					0.607	-3.23899
	-0.134	0.722105		1	-0.736052					0.275	2.15709
	-0.04875	-2.55387		1	1.52839
	0.47	-0.118034		1	0.371254
	-0.0305	-2.67112		1	-1.63534
	2.027	-2.49472		1	0.864382
	0.449	-2.61402		2	-0.0231209
	0.009	-1.81973		2	-2.55072
	0.287	-0.372028		2	0.699108
	1.24	-7.39281		2	-1.41183
	1.728	1.39265		2	0.722105
	0.276	-1.84852		2	-2.67112
	0.0155	2.33647		2	-2.49472
	1.799	-2.68421		2	-1.81973
	0.066	1.55731		2	-0.372028
	0.0545	-1.54728		2	-7.39281
	1.013	-2.04581		2	1.39265
	0.209	0.653574		2	-1.84852
	-0.289	-1.74045		2	2.33647
	-0.881	5.88298		2	0.653574
	0.501	0.733483		2	-1.74045
	0.413	-1.92767		2	0.733483
	0.1275	-3.23899		2	-1.92767
	-0.736	-1.59213		2	-1.73746
	0.258	-1.73746		2	-0.585297
	0.018	-0.585297		2	-2.3131
	0.076	-2.3131		3	0.112944
	0.23975	0.112944		2	2.35448
	2.085	2.15709		2	2.18577
	0.40975	2.35448		2	-2.62713
	0.907	2.18577		2	-2.01431
	0.189	-2.62713		2	-0.919054
	0.227	-0.736052		2	-1.99208
	-0.016	1.52839		2	0.0418148
	1.723	-2.01431		2	-1.09291
	0.364	-0.919054		2	-2.93872
	0.337	0.371254		2	-5.28232
	1.764	-1.99208		2	-1.76375
	-0.325	-1.63534		3	-2.55387
	0.69	0.0418148		3	-0.118034
	0.078	0.864382		3	-2.61402
	1.0518	-1.09291		3	-2.68421
	0.38225	-2.93872		3	-1.54728
	2.001	-5.28232		2	-3.23899
	1.059	-1.76375		3	2.15709

## Sheet: Fig 3
	Fig 3b						Fig 3c
	Intestine	Liver	Lung	Kidney	Cortex			18S			circ-EZH2_005
	5.45	1	2.35	1.35	3.85		mock	0.94237	0.982943	1.07957	0.00420451	0.00551358	0.0055672
	7.02	1.2	2.78	0.78	4.12		RNase R	1.05127	0.976542	0.974448	1.5009	1.10787	1.0065
	4.32	0.8	1.12	1.12	2.78
				Fig d					Fig 3f
		EZH2			circ-EZH2_005					Sham			I/R
	0h	0.991667	1.21201	0.796322	0.765148	1.02704	1.20781		Lgr5- cells	0.921327	1.17683	0.901842	0.157172	0.496666	0.347752
	2h	0.675261	0.82727	0.658505	1.31689	1.04855	1.4842		Lgr5+ cells	1.86408	2.25285	1.2609	1.5609	0.571166	0.461515
	4h	0.704742	0.461529	0.305782	0.727324	1.08012	1.14077
	8h	0.359604	0.33097	0.264392	1.04752	0.870475	0.76242
	12h	0.233861	0.186575	0.251231	1.17482	0.672219	0.673794
	Fig 3h
	Mode-K cell		intestinal stem cell
	Cyt	Nue	Cyt	Nue
	1	0.471824	0.591855	4.86879
	1.1847	0.545003	0.511594	1.33671
	1.47888	0.606977	0.484766	1.21505

## Sheet: Fig 4
	Fig 4b							Fig 4d
		NC	si-circEZH2-1	si-circEZH2-2	si-circEZH2-3			NC-control	Sh-circEZH2-control	NC-H/R	Sh-circEZH2-H/R
	circ-EZH2_005	1	0.563	0.337	0.445			1	0.92	0.48	0.18
		1.23	0.478	0.372	0.541			1.25	0.61	0.34	0.28
		0.77	0.509	0.25	0.361			0.88	0.73	0.38	0.19
	EZH2	0.953149	0.924653	0.957771	0.934213			0.77	0.81	0.32	0.21
		1.14407	0.967852	0.820561	0.917466			1.23	0.92	0.56	0.18
		0.902783	0.958158	0.948382	0.773697
	Fig 4e
	Ki-67+ cells	NC			Sh-circ-EZH2_005_2
	control	20.38	19.82	21.59	14.52	16.39	10.61
	H/R	5.8	10.07	6.92	1.31	3.29	2.5
	Brdu+ cells
	control	101.39	93.8	89.58	59.53	66.37	70.62
	H/R	40.81	53.12	41.9	8.34	13.31	4.46
	Fig 4f
	Zo-1	NC			Sh-circ-EZH2_005_2
	control	4.6383	3.6212	3.9891	4.8142	4.087	3.2988
	H/R	2.2422	1.6497	1.9861	0.9248	0.7968	0.6576
	Occludin
	control	4.4389	3.8724	3.6887	2.4624	3.4897	3.7978
	H/R	1.2297	1.6719	1.2586	0.3697	0.1018	0.2985

## Sheet: Fig 5
	Fig 5a
	Chiu's score				Villous height				Crypt depth
	Sham		I/R		Sham		I/R		Sham		I/R
	Vector	circ-EZH2_005_2	Vector	circ-EZH2_005_2	Vector	circ-EZH2_005_2	Vector	circ-EZH2_005_2	Vector	circ-EZH2_005_2	Vector	circ-EZH2_005_2
	1.2	0.54	4.68	2.34	372.987	285.679	87.1423	211.267	96.1527	111.776	40.4447	99.9364
	0.9	0.67	3.43	1.89	350.515	308.658	88.6487	190.867	115.886	123.023	34.0421	68.1419
	0.63	0.37	4.96	1.27	238.485	216.784	119.725	217.655	119.355	63.8128	43.2754	85.477
	1.309	0.297	5.379	1.306	257.235	266.903	143.458	224.04	141.121	99.4002	40.8706	108.874
	1.317	0.467	6.193	3.167	279.838	305.454	118.898	159.104	93.6637	169.962	46.0077	77.6235
	0.947	0.927	4.371	2.914	292.099	326.071	139.044	160.225	107.073	118.419	58.3749	95.929
	Fig 5b
	IL-1β				TNF-α
	Sham		I/R		Sham		I/R
	Vector	circ-EZH2_005_2	Vector	circ-EZH2_005_2	Vector	circ-EZH2_005_2	Vector	circ-EZH2_005_2
	55.2	38.4	250.4	136.8	19.2	25.3	430.4	140.5
	42.5	43.9	241.14	121.6	27.5	29.4	343.1	162.3
	53.6	39.8	255.11	115.8	21.7	37.7	254.51	178.5
	23.649	41.059	320.648	156.324	21.349	36.268	410.319	130.36
	65.316	40.395	160.364	103.579	25.037	23.106	364.9	176.267
	62.103	36.275	351.267	134.624	22.943	34.317	394.7	149.257
	Fig 5c
	Ki-67+ cells				Brdu+ cells
	Sham		I/R		Sham		I/R
	Vector	circ-EZH2_005_2	Vector	circ-EZH2_005_2	Vector	circ-EZH2_005_2	Vector	circ-EZH2_005_2
	25	29	9	19	35	39	8	16
	20	22	11	22	22	32	11	23
	18	31	8	21	38	21	6	19
	27	15	12	12	28	27	4	13
	24	20	6	29	29	43	16	27
	19	41	10	24	36	23	7	16
	Fig 5d					Fig 5e
	Olfm4					Lgr5+ cells
	Sham		I/R			Sham		I/R
	Vector	circ-EZH2_005_2	Vector	circ-EZH2_005_2		Vector	circ-EZH2_005_2	Vector	circ-EZH2_005_2
	6.2018	4.3124	1.1221	3.6514		10.2	12.9	7.65	12.6
	5.4998	5.4242	0.4314	2.2297		12.2	17.8	9.33	15.3
	3.6987	3.6883	1.1667	2.8497		13.7	13.9	7.77	10.2
	4.3221	5.3081	0.1152	3.9809		11.3	15	9.3	14.4
	6.2794	6.2987	0.2172	2.1092
	4.9579	7.0277	0.1372	2.6394

## Sheet: Fig 6
	Fig 6d
	input	IgG	IP
	101.293	1.49615	13.2886
	90.1337	7.58559	24.9578
	108.574	5.02968	16.4877
	99.3156	7.32568	22.3975
	100.684	2.08193	14.0919
	Fig 6f
		Nuc			Cyt
	Sh-NC	0.614313	0.722999	0.710399	0.385688	0.277001	0.2896
	Sh-circEZH2_005	0.882235	0.918032	0.93316	0.117765	0.0819679	0.0668405
	Fig 6g
		FL			ΔRRM2			ΔRRM1
	Anti-flag	0.220546	0.289804	0.259066	0.00625712	0.00834963	0.00422691	0.239224	0.240158	0.164658
	IgG	0.00445118	0.00687896	0.030169	0.00680536	0.00219638	0.00811167	0.00677436	0.0069199	0.0469065
	Fig 6jk
	Control	H/R+si-NC+Vector	H/R+circ-EZH2+si-NC	H/R+circ-EZH2+si-HNRNPA1
	50.09	10.14	38.78	9.65
	47.78	8.01	20.03	17.5
	60.93	5.84	34.12	12.03

## Sheet: Fig 7
	Fig 7c								Fig 7d
		Vector			circ-EZH2_005_2				Vector	circEZH2_005	Sh-NC	Sh-circEZH2_005
	Hspa12a	1	1.01002	0.785749	0.11252	0.371555	0.233806		1.24978	1.62315	1.24979	0.402497
	Gprc5a	1	1.05586	0.851177	7.86608	6.20473	6.48208		0.841307	1.91298	1.35342	0.641239
	Cldn4	1	1.01585	1.12542	3.97947	6.13726	5.46079		0.987324	1.96321	1.14032	0.412497
	Eno3	1	0.971878	0.529294	1.41741	1.25883	1.15995
	Tmem146	1	0.852048	0.640863	3.65077	5.27438	4.02333
	Jun	1	1.19024	0.838086	4.54186	6.74965	6.59567
	Gp16b	1	1.03398	1.15435	3.73263	6.06218	5.07777
	Elmol	1	1.21656	0.8108	1.07783	2.04824	2.04833
	Tlco2	1	1.05105	1.27277	0.423545	2.4259	2.52189
	Lama3	1	0.676271	0.780166	1.21754	0.414196	1.57163
	Fig 7f						Fig 7g
	Control	H/R+si-NC+Vector	H/R+circ-EZH2+si-NC	H/R+circ-EZH2+si-Gprc5a			IP	IgG
	82.14	16.87	47.92	15.24			3.29	0.662
	68.82	43.07	57.06	23.84			4.88	0.103
	72.69	42.11	67.18	30.92			2.97	0.0845
	Fig 7h													Fig 7i
		Vector					HNRNPA1							Vector	Hnrnpa1	Si-NC	Si-Hnrnpa1
	0h	1	1	1	1	1	1	1	1	1	1			1.1214	1.50262	1.10073	0.426514
	2h	0.564	0.545	0.596	0.612	0.524	0.833	0.63	1.064	0.787	0.898			0.989709	1.52063	0.773622	0.603366
	4h	0.384	0.297	0.484	0.346	0.431	0.761	0.429	0.773	0.654	0.654			0.888892	1.64735	1.39316	0.611182
	6h	0.194	0.153	0.237	0.132	0.257	0.702	0.323	0.806	0.568	0.659
	8h	0.131	0.133	0.226	0.157	0.169	0.573	0.232	0.355	0.512	0.261
	12h	0.122	0.129	0.222	0.136	0.179	0.463	0.179	0.353	0.351	0.312
	Fig 7j
		NC			Sh-circ-EZH2_005_2
	IP	3.09	2.48	1.54	0.964	1.1127	1.20476
	IgG	0.103	0.161	0.152	0.158	0.145	0.103
	Fig 7l
		Si-NC+Vector			Si-circEZH2_005+Vector			Si-circEZH2_005+hnRNPA1
	oh	1.11145	0.886065	1.00248	0.839623	1.23142	0.928953	1.06416	0.868604	1.06724
	4h	0.838556	1.01452	1.14693	0.266309	0.328867	0.371265	0.666531	0.841861	0.769102
	8h	0.347766	0.515216	0.376768	0.0867206	0.0809115	0.0497368	0.194914	0.183768	0.171064
	12h	0.183609	0.157617	0.200982	0.0287943	0.0250479	0.0270153	0.223824	0.16747	0.158408
	Fig 7m					Fig 7n
	sham	sham+circEZH2_005	IR	IR+circEZH2_005			Vector						circEZH2_005
	0.945272	1.31653	0.175569	0.232361		sham	3	6	6	6	4	4	4	6	9	6	4	6
	1.05373	1.21502	0.113422	0.304047		I/R	1	1	2	0	1	2	3	4	3	2	3	4
	1.001	1.26878	0.0920134	0.279695

## Sheet: Supplementary Fig 1
		Supplementary Fig 1b
			Sham					I/R(1/2)
		chr4_132656693_132673032_+	2.11622	1.59561	0.279997	0.922683	0.085497	3.20312	3.07891	3.50899	2.94332	11.8947
		chr1_181825622_181832232_-	1.00743	1.08219	0.321172	1.1109	1.4783	3.69804	3.92173	4.7602	4.49192	2.31485
		chr13_119598510_119598754_+	0.643606	0.881233	0.769771	0.960781	1.74461	0.59113	0.72925	0.274827	0.763083	0.204401
		chr6_58887408_58894624_+	1.10825	1.50336	0.452213	1.47579	0.460383	0.281636	0.213526	0.355766	0.342742	0.401237
		chr6_47576536_47577667_-	0.583927	1.29396	0.407161	1.04289	1.67206	0.25138	0.371684	0.353847	0.513227	0.284495
		chr8_69935779_69950754_-	0.769706	1.77568	0.454618	0.054978	1.93189	1.08371	0.535899	0.732046	0.498761	0.573298
		chr5_33843112_33846267_+	1.42868	0.578206	0.99311	0.362574	1.59554	1.87398	0.35573	0.624479	1.91413	0.037568
		chrX_142752040_142806068_+	1.63654	0.495102	0.868361	1.75512	0.301246	1.30502	1.06461	0.417009	1.42565	0.541257
		Supplementary Fig 1c
			Sham					I/R(1/2)
		chr4_132656693_132673032_+	0.565565	1.27946	1.31844	1.50333	0.333204	6.08122	2.26725	2.55556	2.40735	5.07787
		chr1_181825622_181832232_-	0.361973	1.13444	1.48081	1.60232	0.420461	8.87518	2.50718	2.94737	9.03395	2.86272
		chr13_119598510_119598754_+	1.58617	1.02175	0.424791	1.23917	0.728117	0.628456	0.139125	0.150295	0.631598	0.284906
		chr6_58887408_58894624_+	1.02852	0.481347	1.24381	1.39213	0.853916	0.365124	0.433007	0.578028	0.672778	0.20105
		chr6_47576536_47577667_-	1.721	0.52572	0.653422	1.72009	0.480732	0.20031	0.291694	0.428543	0.450279	0.189853
		chr8_69935779_69950754_-	1.0552	0.477363	1.53103	0.169192	1.76722	0.872105	1.44943	0.879245	1.54271	0.531885
		chr5_33843112_33846267_+	2.48927	0.220439	0.287016	2.00072	0.00255677	2.07771	0.426216	0.492792	1.90831	0.128174
		chrX_142752040_142806068_+	0.5661	1.14586	1.29525	1.54025	0.452541	0.537629	1.21626	1.25332	1.62937	0.425877

## Sheet: Supplementary Fig 2
	Supplementary 2b
	S	45	45/1	45/2	45/4	1h	1/1	1/2	1/4
	0	2	3	3	2	3	4	5	3
	1	3	3	3	3	3	4	5	3
	0	3	3	2	1	2	4	4	1
	1	2	4	2	1	3	3	4	2
	1	1	5	3	1	3	4	4	3
	0	1	2	1	2	2	3	5	2
	Supplementary 2c
	S	45	45/1	45/2	45/4	1h	1/1	1/2	1/4
	109	300	1189	550	400	400	750	1302.98	504
	212.56	375	899	834	437	374	489	1756	443
	153.56	225	457	146	215	259	1209	890	889
	89.23	456	562	530	478	589	709	1268	756
	30.12	134	1120	546	415	423	907	1564	564

## Sheet: Supplementary Fig 3
	Supplementary 3a
		Sham	45	45/1	45/2	45/4	Sham	1h	1/1	1/2	1/4
	circ-Ey3a	0.492921	1.63134	4.15599	1.69829	1.9407	1	2.77854	2.69	5.09455	3.91194
		0.498974	3.5814	4.55511	2.88554	0.838563	1.9081	2.53562	3.91376	4.2313	2.671
		1	3.12922	2.11942	3.30332	0.874074	0.598974	3.73572	3.24131	4.17195	2.586
		2.00811	3.62632	2.33118	2.14049	1.51143	0.492921	1.86429	2.61861	5.18967	4.061
	circ-Lbr	1.66691	1.5047	2.14511	1.95533	2.15107	0.730943	2.5693	6.08812	8.37056	3.99782
		0.553639	3.19123	4.04342	2.47587	1.11732	0.553639	2.89146	2.97825	8.19503	2.56715
		1.13885	0.950556	2.20285	3.95974	2.81793	2.07482	5.10245	5.89225	4.96253	4.98212
		0.640603	1.97178	4.12212	2.4488	1.48818	0.640603	3.56736	4.8761	4.48982	4.67825
	circ-EZH2	0.999539	0.232128	0.432271	0.349166	0.766011	0.896672	0.7299	0.420125	0.259315	0.718879
		1.50802	0.360597	0.282487	0.346122	0.770003	0.822828	0.478943	0.653859	0.32856	0.799457
		0.922428	0.189726	0.766484	0.555797	0.46291	0.770678	0.364084	0.39729	0.253658	0.314429
		0.570678	0.259572	0.458006	0.41804	0.452317	1.51009	0.842764	0.605512	0.667975	0.671947
	circ-Herc3	1.51422	0.8657	0.291102	0.316819	0.366809	1	0.845216	0.121415	0.155635	0.528783
		1.01663	0.150011	0.102468	0.402996	0.437171	1.2081	0.535625	0.141314	0.105287	0.786452
		0.657301	0.289417	0.240891	0.347782	0.678336	1.49897	0.465728	0.418609	0.171949	0.461253
		0.81221	0.335383	0.533876	0.548002	0.355817	0.292921	0.694292	0.112836	0.18967	0.338645
	Supplementary 3b
		Sham	45	45/1	45/2	45/4	Sham	1h	1/1	1/2	1/4
	circ-Ey3a	1.40694	2.97956	10.2358	8.91141	1.92201	1.40694	2.49381	8.95542	6.09175	3.01622
		1.6434	10.7804	9.96274	6.40541	4.51627	1.6434	3.0245	7.72166	6.28191	4.58294
		0.595928	6.1575	17.4251	4.37203	1.35183	0.595928	2.14567	12.0173	10.583	3.5729
		0.35373	3.83312	18.3283	7.1651	0.819847	0.35373	5.32106	18.6609	8.4819	1.38491
	circ-Lbr	0.558176	1.06126	4.50613	6.57104	2.4772	2.06494	3.91785	6.72785	5.7851	5.77561
		2.4859	0.460113	5.56301	3.45709	0.738197	0.954866	1.76544	9.77488	5.36954	1.93257
		0.592382	0.637877	3.12937	3.86535	1.62837	0.614569	7.11421	24.5949	5.7652	1.2697
		0.379544	0.864841	9.26575	4.1616	1.46545	0.366237	4.94937	12.3165	9.89499	2.5753
	circ-EZH2	1.9046	0.104708	0.0132692	0.362425	0.827272	1.07734	0.979693	0.454559	0.0882093	0.352176
		0.732506	0.271296	0.178095	0.314934	0.824578	0.92595	0.890022	0.633992	0.291706	0.506903
		0.800464	0.538215	0.292854	0.108448	0.357849	0.732544	0.842503	0.361492	0.143005	0.162816
		0.575829	0.0929827	0.234023	0.234043	0.445739	1.26416	1.47168	0.745236	0.119084	0.420818
	circ-Herc3	1.36172	1.07557	0.37462	0.630788	0.77584	0.757479	0.340004	0.183891	0.435576	0.794502
		0.642314	0.580577	0.381602	0.888507	0.65391	1.2586	0.310642	0.179186	0.410317	1.33042
		0.795702	0.945302	0.641527	0.601511	0.56713	0.672168	0.526467	0.129625	0.352085	1.18085
		1.21325	0.580956	0.349233	0.401614	0.77134	1.30615	0.548727	0.393726	0.579271	1.26134
	Supplementary 3c
		Sham	45	45/1	45/2	45/4	Sham	1h	1/1	1/2	1/4
	circ-Ey3a	1.60764	2.26401	4.05669	2.87874	1.93136	1.40366	1.11627	3.12375	4.23246	2.20142
		0.813665	1.07297	3.77447	0.852529	0.881014	0.552171	1.62702	2.45654	2.45256	1.67323
		0.548971	1.27562	2.76875	1.98925	2.25879	1.04416	1.45676	3.56723	5.98763	2.01425
	circ-Lbr	1.43987	0.687307	2.16554	2.00429	1.85105	1.52987	2.13425	2.56433	4.57825	3.12422
		0.495982	1.03322	4.14481	2.81577	0.87393	0.812309	1.76714	2.13454	5.67805	2.21258
		1.06813	2.5811	5.85389	3.64123	2.1347	0.657824	2.44714	3.14044	3.31204	4.09805
	circ-EZH2	0.534828	0.494711	0.0824645	0.59675	0.98361	0.621509	0.748692	0.540459	0.0870401	0.48497
		1.43184	0.330618	0.181148	0.898759	0.535214	0.973823	0.545681	0.246026	0.119804	0.227025
		1.03347	0.132911	0.0171215	0.180546	0.638187	1.40467	0.312212	0.279562	0.230254	0.223403
	circ-Herc3	0.910344	0.596026	0.671187	1.21461	1.12575	0.702947	0.842264	0.563428	0.481167	0.757721
		1.19867	0.836871	0.496843	0.896352	0.79714	1.09867	0.765274	0.673179	0.507898	0.681464
		0.89099	0.597854	0.521704	0.599779	0.750403	1.19839	0.997037	0.946864	0.753586	1.01631

[truncated: 6 more sheets: Supplementary Fig 4, Supplementary Fig 5, Supplementary Fig 6, Supplementary Fig 7, Supplementary Fig 8, Supplementary Fig 9]
